# Supplementary material for: Genetic Stability of Driver Alterations in Primary Cutaneous Diffuse Large B-Cell Lymphoma, Leg Type and Their Relapses: A Rationale for the Use of Molecular-Based Methods for More Effective Disease Monitoring
Source: Cancers (Basel). 2022 Oct 20;14(20):5152. doi: 10.3390/cancers14205152 (PMC9600449; doi:10.3390/cancers14205152)
Supplement: Supplementary file 1 [file cancers-14-05152-s001.zip]

Archive with 3 entries (3 files):
- Supplemental_Figure_S1.tif
- Supplemental_Figure_S2_PairedVariants.tif
- Supplemental_Table S1.xlsx
