# Supplementary material for: Genetic Stability of Driver Alterations in Primary Cutaneous Diffuse Large B-Cell Lymphoma, Leg Type and Their Relapses: A Rationale for the Use of Molecular-Based Methods for More Effective Disease Monitoring
Source: Cancers (Basel). 2022 Oct 20;14(20):5152. doi: 10.3390/cancers14205152 (PMC9600449; doi:10.3390/cancers14205152)
Supplement: Supplementary file 1 [file cancers-14-05152-s001.zip › Supplemental_Table S1.xlsx]

## Sheet: HR of mutated genes
Gene	HR	CI95Low	CI95Up	P-value	Bonferroni-corrected p-value	Mutated-events
ATM	0.451	0.061	3.314	0.434	19.096	1
B2M	1.729	0.525	5.696	0.368	16.192	3
BCL2	3.243	0.428	24.58	0.255	11.22	1
BCL6	0.936	0.284	3.08	0.913	40.172	3
BCL7A	5.585	1.273	24.51	0.023	1.012	2
BIRC3	0	0	Inf	0.998	43.912	0
BTG1	0.583	0.204	1.666	0.314	13.816	4
BTG2	1.221	0.468	3.187	0.683	30.052	5
BTK	0	0	Inf	0.998	43.912	0
CARD11	0.464	0.11	1.952	0.295	12.98	2
CD70	4.131	0.94	18.146	0.06	2.64	2
CD79B	1.055	0.517	2.154	0.883	38.852	18
CDKN2A	1.441	0.643	3.228	0.374	16.456	23
CREBBP	1.346	0.32	5.666	0.685	30.14	2
EBF1	0	0	Inf	0.997	43.868	0
EP300	2.052	0.837	5.028	0.116	5.104	6
ETV6	1.227	0.469	3.206	0.677	29.788	5
GNA13	1.108	0.264	4.654	0.888	39.072	2
HIST1H1E	6.386	2.139	19.066	0.001	0.044	4
IRF4	0.843	0.201	3.542	0.816	35.904	2
IRF8	1.021	0.243	4.288	0.977	42.988	2
KLHL14	1.836	0.702	4.803	0.215	9.46	5
KLHL6	0	0	Inf	0.997	43.868	0
KMT2D	1.47	0.654	3.303	0.351	15.444	8
MEF2B	1.232	0.505	3.006	0.647	28.468	6
MTOR	0	0	Inf	0.997	43.868	0
MYC	1.561	0.747	3.265	0.237	10.428	11
MYD88	0.675	0.302	1.513	0.34	14.96	23
NOTCH1	0.56	0.076	4.122	0.569	25.036	1
NOTCH2	1.23	0.293	5.168	0.777	34.188	2
PIM1	1.174	0.569	2.421	0.664	29.216	12
PLCG2	3.306	0.431	25.371	0.25	11	1
PRDM1	0.495	0.118	2.077	0.337	14.828	2
PTEN	0	0	Inf	0.997	43.868	0
SGK1	0.693	0.094	5.096	0.719	31.636	1
SOCS1	0.638	0.087	4.685	0.658	28.952	1
STAT6	0	0	Inf	0.997	43.868	0
TBL1XR1	1.647	0.774	3.506	0.195	8.58	10
TMEM30A	5.031	0.644	39.319	0.124	5.456	1
TNFAIP3	0.261	0.036	1.918	0.187	8.228	1
TNFRSF14	0.75	0.178	3.162	0.696	30.624	2
TP53	2.532	0.33	19.453	0.372	16.368	1
ZEB2	0	0	Inf	0.998	43.912	0
ZFAT	1.768	0.535	5.84	0.35	15.4	3
